# Supplementary material for: Potential role of HTLV-1 Tax-specific cytotoxic t lymphocytes expressing a unique t-cell receptor to promote inflammation of the central nervous system in myelopathy associated with HTLV-1
Source: Front Immunol. 2022 Aug 23;13:993025. doi: 10.3389/fimmu.2022.993025 (PMC9446235; doi:10.3389/fimmu.2022.993025)
Supplement: Supplementary file 2 [file Table_1.xlsx]

## Sheet: Sup Table1  
	Supplementary Table 1 Summary of iRepertoire analysis
	PB/CSF	patient ID	Cells	reads	total CDR3	distinct CDR3
	PB	HAM-1	CD8+ T-cells	38897	38897	1508
			Tax301-309-CTLs	12857	12857	66
		HAM-4	CD8+ T-cells	285232	285232	2070
			Tax301-309-CTLs	168552	168552	96
		HAM-5	CD8+ T-cells	44421	44421	1012
			Tax301-309-CTLs	673588	673588	209
		HAM-7	CD8+ T-cells	15957	15957	977
			Tax301-309-CTLs	17662	17662	36
		HAM-8	CD8+ T-cells	512733	512733	2544
			Tax301-309-CTLs	561239	561239	213
		HAM-9	CD8+ T-cells	789949	789949	3440
			Tax301-309-CTLs	640328	640328	214
		HAM-11	CD8+ T-cells	505589	505589	21292
			Tax301-309-CTLs	454529	454529	213
		HAM-12	CD8+ T-cells	793907	793907	11289
			Tax301-309-CTLs	937112	937112	370
		HAM-13	CD8+ T-cells	979876	979876	33826
			Tax301-309-CTLs	961998	961998	511
		HAM-14	CD8+ T-cells	1032669	1032669	9979
			Tax301-309-CTLs	431645	431645	124
		HAM-15	CD8+ T-cells	348940	348940	8607
			Tax301-309-CTLs	557066	577066	148
	CSF	HAM-8	whole T-cells	366529	366529	1428
		HAM-9	whole T-cells	543518	543518	906
		HAM-11	whole T-cells	641100	641100	6207
		HAM-12	whole T-cells	359128	359128	3002
	Summary of TCR repertoire analysis by NGS Illumina Miseq. Distinct CDR3 represents the total number of T-cell clones identified.
