# Supplementary material for: Potential role of HTLV-1 Tax-specific cytotoxic t lymphocytes expressing a unique t-cell receptor to promote inflammation of the central nervous system in myelopathy associated with HTLV-1
Source: Front Immunol. 2022 Aug 23;13:993025. doi: 10.3389/fimmu.2022.993025 (PMC9446235; doi:10.3389/fimmu.2022.993025)
Supplement: Supplementary file 3 [file Table_2.xlsx]

## Sheet: Sup-Table2  (7.25)
	Supplementary Table 2 TCRß CDR3 amino acid sequences and frequencies of CD8+ T-cells and Tax301-309-CTL clones in PB of HLA-A*24:02+ HAM patients
		HAM-1						HAM-4						HAM-5
		ranking	CDR3 AA	TRBV	TRBJ	(%)		ranking	CDR3 AA	TRBV	TRBJ	(%)		ranking	CDR3 AA	TRBV	TRBJ	(%)
	CD8+ T-cells	1	SVGLGLEQY	TRBV29-1	TRBJ2-7	11.0317		1	ASDILAGAYNEQF	TRBV6-1	TRBJ2-1	10.4802		1	ASSYSGSDEQF	TRBV6-5	TRBJ2-1	14.9344
		2	ASSSIGNNQPQH	TRBV28	TRBJ1-5	6.47608		2	ASSLSGGAEQF	TRBV7-3	TRBJ2-1	8.43314		2	ASSFGLADYEQY	TRBV28	TRBJ2-7	9.09705
		3	ASSPEGGAEAF	TRBV7-6	TRBJ1-1	5.58141		3	ASSFWGESRNEQF	TRBV7-9	TRBJ2-1	5.44644		3	ASSYFNEQY	TRBV6-5	TRBJ2-7	7.13176
		4	ASSDGGGGQETQY	TRBV2	TRBJ2-5	4.18541		4	ASSLTGSGGYT	TRBV7-3	TRBJ1-2	4.53035		4	SGGNRYMNTEAF	TRBV29-1	TRBJ1-1	6.70854
		5	ASRLDRGNTDTQY	TRBV6-8	TRBJ2-3	3.97717		5	AWSVEGNYNEQF	TRBV30	TRBJ2-1	3.98973		5	ASSLDRPTLNTEAF	TRBV2	TRBJ1-1	4.22998
		6	SGKVLSGNTIY	TRBV29-1	TRBJ1-3	3.77921		6	ASSSGTGEGYT	TRBV2	TRBJ1-2	2.59683		6	SVAASDGSPFYGYT	TRBV29-1	TRBJ1-2	2.70143
		7	SVVDTRTPNQPQH	TRBV29-1	TRBJ1-5	3.24447		7	ASSQVGTGELF	TRBV7-3	TRBJ2-2	1.90967		7	SAKTGGGATYEQY	TRBV20-1	TRBJ2-7	1.67263
		8	ASRLAVNTEAF	TRBV10-2	TRBJ1-1	2.89482		8	ASSLTGGGEQY	TRBV7-3	TRBJ2-7	1.79223		8	ASSRRTQETQY	TRBV6-6	TRBJ2-5	1.37097
		9	ASSPRAGAGGEQF	TRBV3-1	TRBJ2-1	2.56832		9	ASSQVGEGTEAF	TRBV4-2	TRBJ1-1	1.60852		9	ASSFLAGSTDTQY	TRBV28	TRBJ2-3	1.31469
		10	ASSPGTAIYGYT	TRBV3-1	TRBJ1-2	2.46291		10	ASSGLGLVNEQY	TRBV2	TRBJ2-7	1.05353		10	ASSSPEPRTGTYTEAF	TRBV6-3	TRBJ1-1	1.30794
	Tax301-309-CTLs	1	ASSPPRTGEQY	TRBV7-9	TRBJ2-7	20.5336		1	ASSQGPGPNYGYT	TRBV4-1	TRBJ1-2	60.2497		1	ASIPDREEKLF	TRBV7-9	TRBJ1-4	33.9381
		2	ASSIRGPDLTLTYEQY	TRBV19	TRBJ2-7	14.5135		2	ATSRDRQATDTQY	TRBV15	TRBJ2-3	15.591		2	SLALYNEQF	TRBV20-1	TRBJ2-1	22.3415
		3	ASSPDRAGEQY	TRBV7-9	TRBJ2-7	14.1479		3	ASSQDRGTVYGYT	TRBV4-1	TRBJ1-2	7.39534		3	ASRPDRAEKLF	TRBV7-9	TRBJ1-4	20.3831
		4	ASSAPGQGVEQY	TRBV5-4	TRBJ2-7	8.84343		4	ASSLGFGTVYEQY	TRBV7-8	TRBJ2-7	7.10167		4	ASSPPRAPTGEQY	TRBV7-9	TRBJ2-7	16.9485
		5	ASSPNRGGEQF	TRBV7-9	TRBJ2-1	6.65785		5	ASSQDRGSVYGYT	TRBV4-1	TRBJ1-2	4.58375		5	ACRVQETQY	TRBV19	TRBJ2-5	3.65625
		6	ASSLGGDTEAF	TRBV7-6	TRBJ1-1	4.91561		6	ASSQDRGQTYGYT	TRBV4-1	TRBJ1-2	1.57874		6	ASRPDRAGKLF	TRBV7-9	TRBJ1-4	0.242137
		7	SVVGLAFFTDTQY	TRBV29-1	TRBJ2-3	4.90783		7	ASSQDRGQIYGYT	TRBV4-1	TRBJ1-2	1.17353		7	SLAPYNEQF	TRBV20-1	TRBJ2-1	0.237535
		8	ASNPGTGGADEQY	TRBV19	TRBJ2-7	3.53893		8	ASSLSGGAEQF	TRBV7-3	TRBJ2-1	0.729745		8	GLALYNEQF	TRBV20-1	TRBJ2-1	0.126933
		9	SVDLGVFGYT	TRBV29-1	TRBJ1-2	3.28226		9	ASSRGPGPNYGYT	TRBV4-1	TRBJ1-2	0.280626		9	ASIPDGEEKLF	TRBV7-9	TRBJ1-4	0.121588
		10	ASSPDREATQH	TRBV7-9	TRBJ1-5	2.58225		10	ASSLSGGYYEQY	TRBV5-1	TRBJ2-7	0.189259		10	ASIPDREEELF	TRBV7-9	TRBJ1-4	0.11847
		11	ASSFTATYEQY	TRBV27	TRBJ2-7	2.52003		11	ASSQGPGPSYGYT	TRBV4-1	TRBJ1-2	0.113318		11	ASTPDREEKLF	TRBV7-9	TRBJ1-4	0.112977
		12	ASSLDTGLGETQY	TRBV28	TRBJ2-5	2.24002		12	ASSQGPGPNHGYT	TRBV4-1	TRBJ1-2	0.102639		12	ASIPGREEKLF	TRBV7-9	TRBJ1-4	0.112977
		13	ASSPTGASHEQF	TRBV18	TRBJ2-1	2.13113		13	ASSQGPGPDYGYT	TRBV4-1	TRBJ1-2	0.0978926		13	ASRPVRAEKLF	TRBV7-9	TRBJ1-4	0.100061
		14	ASSSTGGVNNEQF	TRBV7-9	TRBJ2-1	1.32224		14	ASSLGLGTVYEQY	TRBV7-8	TRBJ2-7	0.075941		14	AGIPDREEKLF	TRBV7-9	TRBJ1-4	0.0954592
		15	ASNPGTGGADGQY	TRBV19	TRBJ2-7	1.10446		15	ATSRDRQAADTQY	TRBV15	TRBJ2-3	0.0545826		15	ASIPDRGEKLF	TRBV7-9	TRBJ1-4	0.0938262
		16	SGRDSSNYGYT	TRBV20-1	TRBJ1-2	1.09668		16	ATSRGRQATDTQY	TRBV15	TRBJ2-3	0.0474631		16	ASIPDREGKLF	TRBV7-9	TRBJ1-4	0.0774957
		17	ASSSRGTHQETQY	TRBV12-4	TRBJ2-5	1.05001		17	ASSQSPGPNYGYT	TRBV4-1	TRBJ1-2	0.0403436		17	ASSPPRAPTGGQY	TRBV7-9	TRBJ2-7	0.0749719
		18	ASSLKGRQVNQPQH	TRBV27	TRBJ1-5	0.941122		18	ATSRDRRATDTQY	TRBV15	TRBJ2-3	0.0397503		18	ASVPDREEKLF	TRBV7-9	TRBJ1-4	0.072745
		19	ATSDFPPKGDNEQF	TRBV24-1	TRBJ2-1	0.777786		19	ATGRDRQATDTQY	TRBV15	TRBJ2-3	0.035004		19	SLALYDEQF	TRBV20-1	TRBJ2-1	0.070815
		20	ASSPTGTNSYNEQF	TRBV27	TRBJ2-1	0.427783		20	ASSQVGQGLYEQY	TRBV4-1	TRBJ2-7	0.0272913		20	ASRPDGAEKLF	TRBV7-9	TRBJ1-4	0.0703696
		HAM-7						HAM-8							HAM-9
		ranking	CDR3 AA	TRBV	TRBJ	(%)		ranking	CDR3 AA	TRBV	TRBJ	(%)		ranking	CDR3 AA	TRBV	TRBJ	(%)
	CD8+ T-cells	1	ASSQGAGARGFYNEQF	TRBV3-1	TRBJ2-1	12.6152		1	ASRTSGTSDTQY	hTRBV19	hTRBJ2-3	15.9203		1	ASSLPSGGNTDTQY	hTRBV7-6	hTRBJ2-3	12.2443
		2	ASSYALPGLAPFTDTQY	TRBV6-5	TRBJ2-3	9.01799		2	SVEAGELF	hTRBV29-1	hTRBJ2-2	5.9172		2	ATSSLTGSNQPQH	hTRBV15	hTRBJ1-5	8.38788
		3	SAWTGDYEQY	TRBV29-1	TRBJ2-7	7.44501		3	ASRGSEAF	hTRBV19	hTRBJ1-1	4.72984		3	ASSLLGQAYEQY	hTRBV28	hTRBJ2-7	8.21294
		4	SVEREQGGEQY	TRBV29-1	TRBJ2-7	4.00451		4	AGGLRTGELF	hTRBV6-5	hTRBJ2-2	4.01573		4	ASSELGSSYEQY	hTRBV10-2	hTRBJ2-7	5.87177
		5	ASSPGSGGDYSPLH	TRBV5-4	TRBJ1-6	3.5157		5	AWSPYNNEQF	hTRBV30	hTRBJ2-1	3.59436		5	AWSVTGNTEAF	hTRBV30	hTRBJ1-1	5.82734
		6	ASSPSGGAYEQF	TRBV7-8	TRBJ2-1	3.00182		6	SVETGESSYEQY	hTRBV29-1	hTRBJ2-7	3.57934		6	AWSVQSGRHEQY	hTRBV30	hTRBJ2-7	4.94564
		7	ASSFGTGSTGYT	TRBV5-1	TRBJ1-2	2.78874		7	ASSVGADVQPQH	hTRBV9	hTRBJ1-5	2.6843		7	ASSYDMSNTEAF	hTRBV6-5	hTRBJ1-1	3.99646
		8	ASSAGTANTGELF	TRBV3-1	TRBJ2-2	2.66967		8	ASSSAGVTGELF	hTRBV7-6	hTRBJ2-2	2.48834		8	SVEKGQGAYNEQF	hTRBV29-1	hTRBJ2-1	3.48162
		9	ASSLRLAGISPLNEQF	TRBV7-6	TRBJ2-1	2.14953		9	SVESVREAF	hTRBV29-1	hTRBJ1-1	1.70952		9	ATMPSGSGEQY	hTRBV28	hTRBJ2-7	3.36579
		10	ASSFRVYNSPLH	TRBV28	TRBJ1-6	2.11193		10	ASSEKGAVETQY	hTRBV12-3	hTRBJ2-5	1.42701		10	ASSISGSAYEQY	hTRBV28	hTRBJ2-7	1.46313
	Tax301-309-CTLs	1	ASSPDRGTNNEQF	TRBV18	TRBJ2-1	91.3713		1	ASSVRGNEQF	hTRBV9	hTRBJ2-1	31.9905		1	ASSQDRGFYFGYT	hTRBV4-1	hTRBJ1-2	76.5872
		2	ASSQTTGNRGNSPLH	TRBV3-1	TRBJ1-6	5.89967		2	AWTRGGQDTQY	hTRBV30	hTRBJ2-3	18.9944		2	ASSVRGSPLH	hTRBV9	hTRBJ1-6	10.1134
		3	ASSQPGQGYNEQF	TRBV4-1	TRBJ2-1	0.36236		3	ASSNTGTGNTGELF	hTRBV7-9	hTRBJ2-2	17.9555		3	ASSVRGSEQY	hTRBV9	hTRBJ2-7	6.67377
		4	ASSPDRGANNEQF	TRBV18	TRBJ2-1	0.328389		4	ATADRSPEAF	hTRBV7-9	hTRBJ1-1	17.5847		4	ASSWGQGGTETQY	hTRBV4-1	hTRBJ2-5	2.65551
		5	ASSLADVGNTGELF	TRBV5-1	TRBJ2-2	0.305741		5	ASSFGGTGNTGELF	hTRBV7-8	hTRBJ2-2	3.87756		5	AWSVQSGRHEQY	hTRBV30	hTRBJ2-7	0.453674
		6	ASSPGRGTNNEQF	TRBV18	TRBJ2-1	0.277432		6	SVEVGSSYEQY	hTRBV29-1	hTRBJ2-7	2.99357		6	ASSQGRGFYFGYT	hTRBV4-1	hTRBJ1-2	0.305312
		7	ASSPDRGTSNEQF	TRBV18	TRBJ2-1	0.243461		7	ASSPDREETQY	hTRBV7-9	hTRBJ2-5	2.37226		7	ASSQDRGFYLGYT	hTRBV4-1	hTRBJ1-2	0.292038
		8	ASSPDGGTNNEQF	TRBV18	TRBJ2-1	0.192504		8	SARGWEQGLEGQF	hTRBV20-1	hTRBJ2-1	1.35284		8	ASSQDRGSYFGYT	hTRBV4-1	hTRBJ1-2	0.283136
		9	ASSLFPGYNEQF	TRBV7-3	TRBJ2-1	0.175518		9	SVGGGQETQY	hTRBV29-1	hTRBJ2-5	0.568813		9	ASSQDRGLYFGYT	hTRBV4-1	hTRBJ1-2	0.275796
		10	ASSPDRGTNDEQF	TRBV18	TRBJ2-1	0.135885		10	AWTRGGKDTQY	hTRBV30	hTRBJ2-3	0.199224		10	ASSRDRGFYFGYT	hTRBV4-1	hTRBJ1-2	0.180532
		11	ASSLDRGTNNEQF	TRBV18	TRBJ2-1	0.101914		11	ASSVRGDEQF	hTRBV9	hTRBJ2-1	0.115084		11	ASSQDGGFYFGYT	hTRBV4-1	hTRBJ1-2	0.169444
		12	ASSSDRGTNNEQF	TRBV18	TRBJ2-1	0.0962518		12	ASSNTGAGNTGELF	hTRBV7-9	hTRBJ2-2	0.0897028		12	ASSQDRGFYSGYT	hTRBV4-1	hTRBJ1-2	0.155233
		13	ASSPDRGTNSEQF	TRBV18	TRBJ2-1	0.0849281		13	ATADRGPEAF	hTRBV7-9	hTRBJ1-1	0.0837921		13	ASSQDRGFHFGYT	hTRBV4-1	hTRBJ1-2	0.154296
		14	ASLPDRGTNNEQF	TRBV18	TRBJ2-1	0.0679425		14	ASSARGNEQF	hTRBV9	hTRBJ2-1	0.0825752		14	SGSEGVAGDEYEQY	hTRBV29-1	hTRBJ2-7	0.123843
		15	ASSLGGDTEAF	TRBV7-6	TRBJ1-1	0.0396331		15	ASSVGGNEQF	hTRBV9	hTRBJ2-1	0.078403		15	SSVESSYNEQF	hTRBV29-1	hTRBJ2-1	0.114004
		16	ASSYSDTQY	TRBV6-6	TRBJ2-3	0.0283094		16	ASSNTGTGSTGELF	hTRBV7-9	hTRBJ2-2	0.0778815		16	ASSQDRGFYFDYT	hTRBV4-1	hTRBJ1-2	0.0951075
		17	ASSQTAGNRGNSPLH	TRBV3-1	TRBJ1-6	0.0226475		17	AWTRGGQGTQY	hTRBV30	hTRBJ2-3	0.0745785		17	ASSSEGQEFTDTQY	hTRBV5-6	hTRBJ2-3	0.0940143
		18	ASSPDRSTGELF	TRBV7-9	TRBJ2-2	0.0226475		18	ASSVRGSEQF	hTRBV9	hTRBJ2-1	0.0738831		18	SVGCPRDFHPYEQY	hTRBV29-1	hTRBJ2-7	0.0926088
		19	ASRVLNNGYNEQF	TRBV6-1	TRBJ2-1	0.0226475		19	ASSNTGTGDTGELF	hTRBV7-9	hTRBJ2-2	0.0733616		19	ASSQDRGFYFSYT	hTRBV4-1	hTRBJ1-2	0.0816769
		20	ASSQTTSNRGNSPLH	TRBV3-1	TRBJ1-6	0.0169856		20	ARTRGGQDTQY	hTRBV30	hTRBJ2-3	0.0688417		20	ASTPFSSGSDNEQF	hTRBV5-1	hTRBJ2-1	0.0755863
		HAM-11						HAM-12						HAM-13
		ranking	CDR3 AA	TRBV	TRBJ	(%)		ranking	CDR3 AA	TRBV	TRBJ	(%)		ranking	CDR3 AA	TRBV	TRBJ	(%)
	CD8+ T-cells	1	ASSAPNSPLH	TRBV9	TRBJ1-6	12.6344		1	ACRDRGTEAF	TRBV30	TRBJ1-1	13.2476		1	SVIELGNYGYT	TRBV29-1	TRBJ1-2	13.1533
		2	SVYGTRGKNEQY	TRBV29-1	TRBJ2-7	9.15862		2	ASSPGLAYEQY	TRBV6-5	TRBJ2-7	11.7389		2	ASSFGTGSGGYT	TRBV5-1	TRBJ1-2	3.28929
		3	ASKGANTEAF	TRBV9	TRBJ1-1	4.65952		3	ASSFEQGAGETQY	TRBV28	TRBJ2-5	11.1579		3	SVVSRSYT	TRBV29-1	TRBJ1-2	2.21314
		4	SVRRGSYEQY	TRBV29-1	TRBJ2-7	3.22594		4	ASESGTGLYQPQH	TRBV6-6	TRBJ1-5	7.71262		4	ASSSFQGPYEQY	TRBV5-1	TRBJ2-7	1.93045
		5	ASQGPNTEAF	TRBV9	TRBJ1-1	2.6035		5	ASRGALGEQF	TRBV6-3	TRBJ2-1	5.66741		5	AWTEGQGANVLT	TRBV30	TRBJ2-6	1.88861
		6	ASSPQGEQY	TRBV28	TRBJ2-7	2.03624		6	ASSYGVEAF	TRBV6-1	TRBJ1-1	5.5184		6	ASKGGGNQPQH	TRBV10-2	TRBJ1-5	1.64041
		7	ASGAAGTGELF	TRBV9	TRBJ2-2	1.98877		7	ASSLIGVSSYNEQF	TRBV7-9	TRBJ2-1	1.75751		7	ASSLGVGTSGRSSYEQY	TRBV13	TRBJ2-7	1.45988
		8	ASSLGGYNEQF	TRBV28	TRBJ2-1	1.54414		8	ASNRDTSAGELF	TRBV7-8	TRBJ2-2	1.70234		8	ATSKLAGEEQF	TRBV15	TRBJ2-1	1.41385
		9	ASQGVNTEAF	TRBV9	TRBJ1-1	1.43753		9	ASTPASGGIYNEQF	TRBV5-1	TRBJ2-1	1.30229		9	ATSDRDRRNLNEQF	TRBV24-1	TRBJ2-1	1.35129
		10	ASSFTTRGNTEAF	TRBV28	TRBJ1-1	1.4314		10	ASNAGSLETQY	TRBV2	TRBJ2-5	0.97354		10	SVLTTDSSYEQY	TRBV29-1	TRBJ2-7	1.31017
	Tax301-309-CTLs	1	ASSPNRAVEQF	TRBV7-9	TRBJ2-1	86.3192		1	ASSQGPGPNYGYT	TRBV4-1	TRBJ1-2	44.4161		1	ASTEGVPSNYGYT	TRBV2	TRBJ1-2	32.0123
		2	ASIPDRGYEQY	TRBV7-9	TRBJ2-7	2.77034		2	ASSRFPGYNEQF	TRBV7-3	TRBJ2-1	19.0655		2	ASSVRGNEQY	TRBV9	TRBJ2-7	23.8857
		3	ASSPDREETQY	TRBV7-9	TRBJ2-5	2.15718		3	ASRRDRSYEQY	TRBV6-1	TRBJ2-7	12.9636		3	ASSLYTEAF	TRBV16	TRBJ1-1	13.9457
		4	ATVRDRANTGELF	TRBV7-9	TRBJ2-2	1.75742		4	ATSDRTRLFEDTQY	TRBV24-1	TRBJ2-3	12.6697		4	ASSVALGPNYGYT	TRBV9	TRBJ1-2	7.78661
		5	ASSPDREQTQY	TRBV7-9	TRBJ2-5	0.933274		5	ATGDRGLGYT	TRBV7-9	TRBJ1-2	2.41092		5	ASSVRTGAGEKLF	TRBV28	TRBJ1-4	3.81259
		6	ASSAPNSPLH	TRBV9	TRBJ1-6	0.769808		6	ASSLREGPHNEQF	TRBV5-1	TRBJ2-1	1.69233		6	ASSIPRTDTQY	TRBV7-9	TRBJ2-3	3.19772
		7	ASSAPGGRPDGYT	TRBV9	TRBJ1-2	0.676744		7	ASPPDRRDEQF	TRBV7-9	TRBJ2-1	0.969788		7	ASSEGRNQPQH	TRBV6-1	TRBJ1-5	1.71851
		8	ASSLRLRASGFYNEQF	TRBV12-4	TRBJ2-1	0.598202		8	ASSAFPLAGGKETQY	TRBV6-1	TRBJ2-5	0.618069		8	ASSVPRTDTQY	TRBV7-9	TRBJ2-3	1.3998
		9	ASSLFPGGAYEQY	TRBV28	TRBJ2-7	0.488198		9	ASSLARGHNEQF	TRBV7-9	TRBJ2-1	0.542838		9	SHKRDRDVDTQY	TRBV30	TRBJ2-3	1.02038
		10	ASSPTGLAGLYEQY	TRBV14	TRBJ2-7	0.405475		10	ASSPDRGNIQY	TRBV7-9	TRBJ2-4	0.513066		10	ASSVGVGPNYGYT	TRBV9	TRBJ1-2	0.822559
		11	ASSPSRAVEQF	TRBV7-9	TRBJ2-1	0.373354		11	ASRPRTASNTEAF	TRBV5-8	TRBJ1-1	0.389281		11	ASSVRGSPLH	TRBV9	TRBJ1-6	0.741893
		12	ASSPNRAVGQF	TRBV7-9	TRBJ2-1	0.319452		12	SVELGGSGYT	TRBV29-1	TRBJ1-2	0.352359		12	SAFRPRVVDEQY	TRBV20-1	TRBJ2-7	0.687735
		13	ASGPNRAVEQF	TRBV7-9	TRBJ2-1			13	ASSEIPRTEAF	TRBV10-2	TRBJ1-1	0.243834		13	ASSEWTGTGSYEQY	TRBV6-1	TRBJ2-7	0.67443
		14	ASSPANREQF	TRBV18	TRBJ2-1	0.221988		14	ASSSQGPGQPQH	TRBV7-8	TRBJ1-5	0.197735		14	SAFKPRITDTQY	TRBV20-1	TRBJ2-3	0.639398
		15	ASSPDRAVEQF	TRBV7-9	TRBJ2-1	0.205927		15	ASSQGPGPSYGYT	TRBV4-1	TRBJ1-2	0.131361		15	ASSVRGNEQF	TRBV9	TRBJ2-1	0.601976
		16	ASSPNQAVEQF	TRBV7-9	TRBJ2-1	0.198667		16	ASSRGPGPNYGYT	TRBV4-1	TRBJ1-2	0.124532		16	ASSPDRANIQY	TRBV7-9	TRBJ2-4	0.529731
		17	ASSPDRVPEQY	TRBV7-9	TRBJ2-7	0.163686		17	ASSQGPGPDYGYT	TRBV4-1	TRBJ1-2	0.109272		17	SAKRPGSFEKLF	TRBV20-1	TRBJ1-4	0.479627
		18	ATSRTRNEQY	TRBV28	TRBJ2-7	0.157526		18	ASSRVPGYNEQF	TRBV7-3	TRBJ2-1	0.103083		18	ASSVRGSEQY	TRBV9	TRBJ2-7	0.419647
		19	ASSLGQGAEQY	TRBV28	TRBJ2-7	0.153346		19	ASSRFPGYHEQF	TRBV7-3	TRBJ2-1	0.0880364		19	ASSVRGDAQF	TRBV9	TRBJ2-1	0.324533
		20	ASSLQGPYNEQF	hTRBV28	hTRBJ2-1	0.101424		20	ASSQEQNQPQH	TRBV4-1	TRBJ1-5	0.087823		20	ASSLQGICYT	TRBV5-5	TRBJ1-2	0.288774
		HAM-14						HAM-15
		ranking	CDR3 AA	TRBV	TRBJ	(%)		ranking	CDR3 AA	TRBV	TRBJ	(%)
	CD8+ T-cells	1	ASSAPNSPLH	TRBV9	TRBJ1-6	12.6344		1	ACRDRGTEAF	TRBV30	TRBJ1-1	13.2476
		2	SVYGTRGKNEQY	TRBV29-1	TRBJ2-7	9.15862		2	ASSPGLAYEQY	TRBV6-5	TRBJ2-7	11.7389
		3	ASKGANTEAF	TRBV9	TRBJ1-1	4.65952		3	ASSFEQGAGETQY	TRBV28	TRBJ2-5	11.1579
		4	SVRRGSYEQY	TRBV29-1	TRBJ2-7	3.22594		4	ASESGTGLYQPQH	TRBV6-6	TRBJ1-5	7.71262
		5	ASQGPNTEAF	TRBV9	TRBJ1-1	2.6035		5	ASRGALGEQF	TRBV6-3	TRBJ2-1	5.66741
		6	ASSPQGEQY	TRBV28	TRBJ2-7	2.03624		6	ASSYGVEAF	TRBV6-1	TRBJ1-1	5.5184
		7	ASGAAGTGELF	TRBV9	TRBJ2-2	1.98877		7	ASSLIGVSSYNEQF	TRBV7-9	TRBJ2-1	1.75751
		8	ASSLGGYNEQF	TRBV28	TRBJ2-1	1.54414		8	ASNRDTSAGELF	TRBV7-8	TRBJ2-2	1.70234
		9	ASQGVNTEAF	TRBV9	TRBJ1-1	1.43753		9	ASTPASGGIYNEQF	TRBV5-1	TRBJ2-1	1.30229
		10	ASSFTTRGNTEAF	TRBV28	TRBJ1-1	1.4314		10	ASNAGSLETQY	TRBV2	TRBJ2-5	0.97354
	Tax301-309-CTLs	1	ASSPNRAVEQF	TRBV7-9	TRBJ2-1	86.3192		1	ASSQGPGPNYGYT	TRBV4-1	TRBJ1-2	44.4161
		2	ASIPDRGYEQY	TRBV7-9	TRBJ2-7	2.77034		2	ASSRFPGYNEQF	TRBV7-3	TRBJ2-1	19.0655
		3	ASSPDREETQY	TRBV7-9	TRBJ2-5	2.15718		3	ASRRDRSYEQY	TRBV6-1	TRBJ2-7	12.9636
		4	ATVRDRANTGELF	TRBV7-9	TRBJ2-2	1.75742		4	ATSDRTRLFEDTQY	TRBV24-1	TRBJ2-3	12.6697
		5	ASSPDREQTQY	TRBV7-9	TRBJ2-5	0.933274		5	ATGDRGLGYT	TRBV7-9	TRBJ1-2	2.41092
		6	ASSAPNSPLH	TRBV9	TRBJ1-6	0.769808		6	ASSLREGPHNEQF	TRBV5-1	TRBJ2-1	1.69233
		7	ASSAPGGRPDGYT	TRBV9	TRBJ1-2	0.676744		7	ASPPDRRDEQF	TRBV7-9	TRBJ2-1	0.969788
		8	ASSLRLRASGFYNEQF	TRBV12-4	TRBJ2-1	0.598202		8	ASSAFPLAGGKETQY	TRBV6-1	TRBJ2-5	0.618069
		9	ASSLFPGGAYEQY	TRBV28	TRBJ2-7	0.488198		9	ASSLARGHNEQF	TRBV7-9	TRBJ2-1	0.542838
		10	ASSPTGLAGLYEQY	TRBV14	TRBJ2-7	0.405475		10	ASSPDRGNIQY	TRBV7-9	TRBJ2-4	0.513066
		11	ASSPSRAVEQF	TRBV7-9	TRBJ2-1	0.373354		11	ASRPRTASNTEAF	TRBV5-8	TRBJ1-1	0.389281
		12	ASSPNRAVGQF	TRBV7-9	TRBJ2-1	0.319452		12	SVELGGSGYT	TRBV29-1	TRBJ1-2	0.352359
		13	ASSPQGEQY	TRBV28	TRBJ2-7	0.261369		13	ASSEIPRTEAF	TRBV10-2	TRBJ1-1	0.243834
		14	ASGPNRAVEQF	TRBV7-9	TRBJ2-1	0.221988		14	ASSSQGPGQPQH	TRBV7-8	TRBJ1-5	0.197735
		15	ASSPANREQF	TRBV18	TRBJ2-1	0.205927		15	ASSQGPGPSYGYT	TRBV4-1	TRBJ1-2	0.131361
		16	ASSPDRAVEQF	TRBV7-9	TRBJ2-1	0.198667		16	ASSRGPGPNYGYT	TRBV4-1	TRBJ1-2	0.124532
		17	ASSPNQAVEQF	TRBV7-9	TRBJ2-1	0.163686		17	ASSQGPGPDYGYT	TRBV4-1	TRBJ1-2	0.109272
		18	ASSPDRVPEQY	TRBV7-9	TRBJ2-7	0.157526		18	ASSRVPGYNEQF	TRBV7-3	TRBJ2-1	0.103083
		19	ATSRTRNEQY	TRBV28	TRBJ2-7	0.153346		19	ASSRFPGYHEQF	TRBV7-3	TRBJ2-1	0.0880364
		20	ASSLGQGAEQY	TRBV28	TRBJ2-7	0.138165		20	ASSQEQNQPQH	TRBV4-1	TRBJ1-5	0.087823
TCRß CDR3 amino acid (AA)-sequences of top 10 among CD8+ T-cell clonal repertoires and top 20 among Tax301-309-CTLs of eleven HLA-A*24:02 HAM patients each analyzed by NGS illumina Miseq. NGS libraries were amplified with iRepertoire primer panel set (see in Material & Methods). Entries that are in bold and underlined indicate the conserved CDR3 AA sequences, which is "PDR", or second-major AA-se…
