# Supplementary material for: Potential role of HTLV-1 Tax-specific cytotoxic t lymphocytes expressing a unique t-cell receptor to promote inflammation of the central nervous system in myelopathy associated with HTLV-1
Source: Front Immunol. 2022 Aug 23;13:993025. doi: 10.3389/fimmu.2022.993025 (PMC9446235; doi:10.3389/fimmu.2022.993025)
Supplement: Supplementary file 4 [file Table_3.xlsx]

## Sheet: Sup Table3 (7.25)
	Supplementary Table 3 The Differentially Expression Genes in Tax301-309 CTLs of HAM by scRNA-seq
	group-1: PDR+ Tax301-309-CTLs					group-2: sum of PDR+ Tax301-309-CTLs and the second major motifs (-DR, P-R, and PD-)+ Tax301-309-CTLs
	up/down	genes	fold change	q-value		up/down	genes	fold change	q-value
	up	KLRB1	1.74203	0.00343493		up	KLRB1	1.86567	1.39902e-06
		TRAC	1.52001	2.6e-15			TRAC	1.46784	2.6e-15
		TRBC2	1.49166	2.6e-15			TRBC2	1.45385	2.6e-15
		FOSB	1.31141	0.0123875			SPOCK2	1.32526	5.58917e-09
		LGALS1	1.28602	3.00865e-06			FOSB	1.27862	0.025182
		CD6	1.25706	4.50028e-07			CXCR3	1.26857	0.000765916
		TARP_refseq	1.21637	0.000518331			DUSP4	1.25764	0.037484
		CD52	1.20912	0.000121127			CD6	1.20903	1.79044e-05
		HLA-DRB3	1.19703	0.0178534			LGALS1	1.19715	0.00901598
	down	HLA-C	0.907801	0.000163032			IL4R	1.17993	0.0185082
		BTG1	0.889939	0.0117789			HLA-DRB3	1.14337	0.0417167
		GZMM	0.879508	0.0286259			LGALS3	1.13718	0.0155808
		HLA-DPB1	0.873986	0.0022551			TNFRSF1B	1.13619	0.0393414
		CCL5	0.873407	2.37892e-06		down	GAPDH	0.928099	0.00272766
		IL32	0.849416	1.24998e-05			CST7	0.898283	0.0019723
		ITGB2	0.843334	6.88621e-06			HLA-C	0.897178	4.97625e-08
		PIK3IP1	0.810386	7.86959e-08			CD8A	0.8925	0.00853733
		HLA-DQA1	0.802775	1.9424e-08			BTG1	0.891245	0.000430597
		PRDM1	0.785403	2.80602e-06			GZMM	0.889836	0.00138216
		CTSW	0.770792	3.34843e-12			CD3E	0.885178	0.00427221
		CD8B	0.669055	2.6e-15			PIK3IP1	0.878089	6.20585e-05
							CCL5	0.876956	6.11955e-11
							BIN2	0.873434	6.7014e-05
							CD3D	0.869607	1.47966e-06
							IL7R	0.867641	0.0273742
							ITGAL	0.857362	1.72208e-05
							HLA-DPA1	0.849379	0.000112318
							TSPAN32	0.836776	2.4386e-06
							LAIR2	0.829522	0.00205222
							GZMH	0.813214	1.76659e-11
							HLA-DQA1	0.805098	6.45439e-11
							GZMA	0.789054	2.6e-15
							GZMK	0.787284	9.81347e-07
							PRDM1	0.779457	9.53033e-10
							ITGB2	0.728438	2.6e-15
							IL32	0.703013	2.6e-15
							CTSW	0.682949	2.6e-15
							CD8B	0.600666	2.6e-15
	scRNA-seq analysis. Differentially Expressed Gene (DEG) analysis for Tax301-309-CTLs expressing 1) PDR-motif and 2) PDR or (-DR, P-R, PD-)-motifs, collected from three HAM patients. Statistical analysis was performed using Bonferroni adjusted p<0.05. up/down, up-, or down-regulated gene expression.
