# Supplementary material for: Potential role of HTLV-1 Tax-specific cytotoxic t lymphocytes expressing a unique t-cell receptor to promote inflammation of the central nervous system in myelopathy associated with HTLV-1
Source: Front Immunol. 2022 Aug 23;13:993025. doi: 10.3389/fimmu.2022.993025 (PMC9446235; doi:10.3389/fimmu.2022.993025)
Supplement: Supplementary file 5 [file Table_4.xlsx]

## Sheet: SupTable4 (7.26)
	Supplementary Table 4 Differentially expressed genes in the seven each cluster (clusters 1-7) in Tax301-309-CTLs by UMAP
	cluster 1	[Genes]	log2 fold-change	q-Value		cluster 2	[Genes]	log2 fold-change	q-Value		cluster 3	[Genes]	log2 fold-change	q-Value		cluster 4	[Genes]	log2 fold-change	q-Value
	up	GZMK	1.21161	2.86517e-34		up	GZMB	1.32929	3.16232e-113		up	CCL4	2.23777	3.48056e-244		up	GZMK	1.60147	2.73973e-144
	down	GZMA	0.827231	1.01025e-78			GZMH	1.30574	5.7432e-138			IFNG	1.87688	7.98327e-208			HLA-DRA	1.54877	1.96469e-92
		FOSB	0.823998	3.33158e-39			LAIR2	1.23655	2.95817e-87			TNF	1.68588	7.14194e-111			HLA-DPB1	1.24949	2.2841e-81
		TRAC	0.820602	1.26486e-76		down	IER5	0.806593	5.53393e-75			DUSP1	1.67419	9.91986e-263			GZMA	1.2493	8.69793e-77
		HLA-DPB1	0.820132	2.63989e-90			CXCR4	0.804149	7.707e-113			FOSB	1.67061	1.1117e-193			HLA-DPA1	1.24627	2.01669e-67
		GAPDH	0.812477	8.3414e-105			DUSP2	0.801708	1.50071e-92			JUN	1.59013	2.28038e-220			HLA-DQA1	1.21918	4.31535e-62
		HLA-DRB3	0.805837	2.65899e-117			HLA-DRA	0.759527	3.43418e-61			CD69	1.44634	6.32232e-166			HLA-DQB1	1.21564	1.52204e-55
		CD52	0.772593	3.10396e-148			JUN	0.757539	1.41879e-98			IER5	1.39203	2.25434e-141			HLA-DMA	1.20687	1.67085e-54
		NKG7	0.770816	6.7717e-220			JUNB	0.742269	7.79804e-137			JUNB	1.38808	3.02933e-134			HLA-DRB3	1.20363	3.72636e-46
		GZMH	0.761537	3.16686e-151			CD69	0.718465	4.03524e-164			CXCR4	1.37994	1.17002e-216		down	none
		LGALS1	0.738085	6.1579e-112			IFNG	0.688976	3.48545e-113			CCL3	1.32037	2.03883e-80
		GZMB	0.725231	7.6494e-184			GZMK	0.652421	3.48709e-190			DUSP2	1.31569	6.42337e-117
		IFNG	0.68498	1.61346e-129			FOSB	0.650958	2.77962e-203			BTG1	1.29147	5.71412e-152
		HLA-DRA	0.664032	4.41713e-171			DUSP1	0.628557	5.11075e-263			EGR1	1.23282	1.6145e-58
		CCL4	0.559621	4.90841e-194			CCL4	0.568582	2.41531e-163		down	HLA-DRA	0.811953	1.57143e-25
	cluster 5	[Genes]	log2 fold-change	q-Value		cluster 6	[Genes]	log2 fold-change	q-Value		cluster 7	[Genes]	log2 fold-change	q-Value		cluster 7	[Genes]	log2 fold-change	q-Value		cluster 7	[Genes]	log2 fold-change	q-Value
	up	KLRB1	2.47267	1.76405e-75		up	KLRB1	1.64855	0.000283611		up	CXCL8	8.94594	1.97417e-237		up	ITGAM	2.137	5.45536e-18		down	CD6	0.597843	2.60149e-11
		CCL4	1.52481	6.72527e-36			SPOCK2	1.49309	1.50096e-58			ITGAX	3.13465	1.93942e-189			EGR1	2.65875	1.1349e-17			TRAC	0.626709	2.93253e-10
		TRAC	1.33185	5.49623e-74			LEF1	1.38924	2.44224e-88			C10orf54	4.10242	1.48665e-143			LAP3	1.75456	4.88214e-17			LCK	0.637352	5.22878e-10
		HLA-DRB3	1.30661	2.47789e-59			CXCR3	1.37018	3.00763e-40			GAPDH	3.05733	3.39011e-133			TGFB1	1.48996	2.47298e-16			CD2	0.656845	1.96881e-08
		NKG7	1.26709	3.96066e-78			DUSP4	1.34458	1.40078e-91			CCR1	2.05836	8.12493e-129			IER3	3.64082	1.24154e-15			CD69	0.642209	2.54276e-08
		GZMB	1.23314	1.0148e-25			IL4R	1.32045	6.37577e-34			HLA-DPB1	2.95491	3.28332e-114			FOXO3	1.55027	4.02542e-13			PRF1	0.660675	2.06339e-07
		KLRK1	1.21262	9.64606e-43			STAT5A	1.23858	1.63368e-30			ITGB2	2.47606	1.58116e-103			SELL	3.10366	1.07492e-12			IL2RB	0.653011	6.09027e-07
	down	JUNB	0.832857	3.36525e-23			S1PR1	1.23107	2.22115e-19			CD4	2.24052	9.52921e-101			CD300A	1.52951	1.98041e-12			CD3G	0.651243	1.14075e-06
		CXCR4	0.810174	3.71451e-48			CBLB	1.2248	6.65434e-12			LAT2	1.52953	2.0491e-99			JUNB	1.61091	5.26178e-12			RUNX3	0.724513	1.59393e-06
		PRDM1	0.803821	7.70045e-43			LGALS3	1.19667	0.00722741			IRF8	1.54585	6.67526e-99			BAX	1.46732	6.44085e-12			LAT	0.703756	6.23659e-06
		DUSP2	0.80118	6.04957e-43		down	HLA-C	0.838897	8.85782e-36			HLA-DPA1	3.09785	1.62954e-96			SELPLG	1.46726	3.92988e-11			CD247	0.694235	1.59426e-05
		JUN	0.800851	8.30757e-29			TBX21	0.837338	1.96112e-10			TNFRSF1B	2.8859	1.06941e-86			CD48	1.41912	8.35914e-11			GZMM	0.648259	1.63118e-05
		CTSW	0.789543	1.19841e-62			GZMM	0.837141	6.51225e-12			HLA-DRA	8.04782	1.84811e-82			VNN2	1.41596	1.16222e-10			ZAP70	0.695453	3.50581e-05
		HLA-DPB1	0.787597	7.9364e-53			LAT	0.830179	7.22348e-12			HAVCR2	1.64188	8.34125e-82			CD9	1.31926	4.74784e-10			TBX21	0.700919	6.69782e-05
		BTG1	0.746161	1.4686e-103			CD3G	0.818276	1.07913e-13			IL6R	1.50776	1.30106e-79			STAT6	1.46834	4.84985e-10			CD7	0.741034	8.3416e-05
		HLA-DQA1	0.729333	4.48557e-84			TSPAN32	0.806598	1.63023e-16			TLR2	1.98439	1.15161e-75			FYB	1.34509	1.24224e-07			GZMB	0.715238	9.60568e-05
		GZMK	0.669433	4.04473e-77			HLA-DPA1	0.80528	7.37462e-13			LILRB4	1.77903	4.81333e-73			GIMAP2	1.32504	8.70745e-07			TARP-refseq	0.750626	0.000152483
		PIK3IP1	0.65562	2.07967e-150			CD8A	0.799397	2.09893e-22			HLA-DRB3	3.61272	5.55388e-70			TNFSF10	1.45371	2.10723e-06			KLRK1	0.754757	0.000185412
							JUN	0.790479	6.1501e-11			HLA-A	1.64229	1.34982e-67			IER5	1.43756	5.26887e-06			IFNG	0.661684	0.000187918
							CD3E	0.78926	1.45496e-24			HLA-C	1.61526	3.06764e-65			STAT5A	1.25717	1.27025e-05			GZMK	0.529441	0.000813184
							LAIR2	0.782172	4.12704e-18			DUSP1	3.29547	5.25944e-60			HMGB2	1.34513	1.4125e-05			PRDM1	0.764261	0.00114463
							GZMB	0.774755	4.9432e-16			HLA-DMA	3.01412	1.39274e-59			IL4R	1.2805	0.000415441			CD5	0.795261	0.00550344
							IFNG	0.768084	2.24823e-08			ANXA5	2.86321	5.88899e-57			ITGAE	1.2462	0.00088786			ITK	0.747809	0.00603973
							CD3D	0.765621	2.4931e-24			LGALS3	5.98056	9.89256e-51			JUN	1.35682	0.0106628			LAIR2	0.782573	0.0071187
							GZMK	0.74126	5.37917e-14			LGALS1	3.41032	1.15278e-48		down	CCL5	0.269283	3.9151e-152			SPOCK2	0.806726	0.0136007
							BIN2	0.738438	5.60012e-29			IFNGR1	2.58468	7.17248e-47			NKG7	0.2954	2.981e-87			LAG3	0.838345	0.0676571
							PRF1	0.733472	6.23419e-28			IL18	1.33199	2.39462e-43			IL32	0.289145	4.58169e-62
							CCL5	0.694571	3.54879e-93			HLA-DQA1	2.22806	2.60771e-43			TRBC2	0.354167	3.28909e-58
							ITGAL	0.676989	2.37389e-47			NAMPT	4.9903	4.7162e-42			CD8A	0.366249	4.08335e-44
							DUSP2	0.668599	4.83177e-48			CD44	1.98539	1.24315e-39			CST7	0.364823	3.76462e-41
							CCL4	0.663711	3.55335e-13			IL23R	1.62176	6.27439e-31			CD8B	0.397674	3.3138e-30
							CST7	0.604825	2.60815e-97			HLA-DQB1	3.15748	2.41806e-29			GZMH	0.361273	1.64318e-29
							IL32	0.593823	3.1466e-113			FOSB	2.92832	6.54735e-27			CD3E	0.438752	6.09938e-28
							NKG7	0.578272	8.92132e-128			ENTPD1	1.21158	1.13602e-24			GZMA	0.426664	4.19428e-25
							CTSW	0.566504	7.1425e-96			BCL6	2.17914	3.02084e-24			CTSW	0.383507	1.27244e-21
							CD8B	0.541947	8.77321e-110			HLA-DMB	2.35269	2.20097e-23			CD3D	0.485919	5.74061e-20
							ITGB2	0.5151	4.56363e-150			ICAM1	1.83366	7.93728e-23			DUSP2	0.595946	1.88402e-15
							GZMA	0.485071	3.90206e-115			PECAM1	1.63712	2.00739e-22			CCL4	0.445013	5.29911e-12
							GZMH	0.418183	9.33421e-148			CCL3	1.95779	1.2112e-18			PIK3IP1	0.621223	6.44218e-12
	Up and down-regulated expression genes in the seven each cluster (clusters 1-7) in Tax301-309-CTLs. PDR+Tax301-309-CTLs are concentrated in clusters 5 and 6, respectively, accounting for approximately 10% each.
